# Supplementary material for: The Effects of Co-Culture of Embryonic Stem Cells with Neural Stem Cells on Differentiation
Source: Curr Issues Mol Biol. 2022 Dec 5;44(12):6104–16. doi: 10.3390/cimb44120416 (PMC9776753; doi:10.3390/cimb44120416)
Supplement: Supplementary file 1 [file cimb-44-00416-s001.zip]

Archive with 1 entries (1 files):
- Supplementary Materials_Figure S1.jpg
